# Supplementary material for: Next generation sequencing of triple negative breast cancer to find predictors for chemotherapy response
Source: Breast Cancer Res. 2015 Oct 3;17:134. doi: 10.1186/s13058-015-0642-8 (PMC4592753; doi:10.1186/s13058-015-0642-8)
Supplement: Additional file 2: Table S1. — 1977 Cancer Gene Panel. This file lists all 1,977 genes in the Cancer Gene Panel, used in this study. (XLS 111 kb) [file 13058_2015_642_MOESM2_ESM.xls]

## Sheet: Mini Cancer Genome
SureSelect Cancer mini-genome
AAK1
AATK
ABCA1
ABL1
ABL2
AC005726.6
AC005756.1
AC008735.15
AC012652.1
AC013461.1
AC021106.1
AC068353.1
AC107883.1
AC113191.2
AC114947.1
AC130454.2
ACTR2
ACVR1
ACVR1B
ACVR1C
ACVR2A
ACVR2B
ACVRL1
AD000671.3
ADAM17
ADAM29
ADAMTS15
ADAMTS18
ADAMTSL3
ADCK1
ADCK2
ADCK4
ADCK5
ADORA1
ADRBK1
ADRBK2
AGK
AIFM1
AIFM2
AIM1
AIMP2
AIP
AKAP4
AKT1
AKT1S1
AKT2
AKT3
AL117209.2
ALK
ALKBH1
ALKBH2
ALKBH3
ALMS1
ALPK1
ALPK2
ALPK3
AMH
AMHR2
ANAPC1
ANAPC10
ANAPC11
ANAPC13
ANAPC2
ANAPC4
ANAPC5
ANAPC7
ANGPTL4
ANK1
ANK2
ANKK1
ANKRD29
AP000654.1
AP003355.2
APAF1
APC
APC2
APH1A
APPL1
AR
ARAF
AREG
AREGB
ARFRP1
ARID1A
ARIH2
ARL13B
ARL4C
ARL6
ARNT
ARNT2
ARPC3
ARPC4
ARPC5
ARRB1
ARRB2
ASAP1
ASCC1
ASH1L
ASH2L
ASPSCR1
ASXL1
ATF1
ATF2
ATF4
ATM
ATP5S
ATP8B1
ATR
ATRX
AURKA
AURKB
AURKC
AXIN1
AXIN2
AXL
B9D1
BACH1
BAD
BAG2
BAI1
BAI3
BAIAP2
BAP1
BARD1
BAX
BBC3
BBS2
BBS4
BBS5
BBS7
BBS9
BCKDK
BCL2
BCL2L1
BCL2L11
BCL2L14
BCL2L2
BCL6
BCL9
BCR
BDNF
BID
BIRC2
BIRC3
BIRC5
BLK
BLM
BMP1
BMP10
BMP15
BMP2
BMP2K
BMP4
BMP5
BMP6
BMP7
BMP8A
BMP8B
BMPR1A
BMPR1B
BMPR2
BMX
BOC
BRAF
BRCA1
BRCA2
BRD2
BRD3
BRD4
BRDT
BRIP1
BRSK1
BRSK2
BTC
BTK
BTRC
BUB1
BUB1B
BUB3
C10orf104
C10orf137
C13orf34
C14orf153
C16orf53
C17orf106
C8ORF4
C9orf100
C9orf96
CAB39
CAB39L
CABC1
CACYBP
CAD
CALM1
CALM2
CALM3
CALML3
CALML5
CALML6
CAMK1
CAMK1D
CAMK1G
CAMK2A
CAMK2B
CAMK2D
CAMK2G
CAMK4
CAMKK1
CAMKK2
CAMKV
CAMP
CAPG
CAPN1
CAPN2
CARD9
CARM1
CARS
CASK
CASP1
CASP10
CASP2
CASP3
CASP4
CASP5
CASP6
CASP7
CASP8
CASP9
CBL
CBLB
CBLC
CCBE1
CCDC6
CCDC99
CCNA1
CCNA2
CCNB1
CCNB2
CCNB3
CCND1
CCND2
CCND3
CCNE1
CCNE2
CCNG1
CCNG2
CCNH
CCR3
CCR7
CCRK
CD109
CD14
CD248
CD40
CD47
CD82
CDC14A
CDC14B
CDC16
CDC20
CDC23
CDC25A
CDC25B
CDC25C
CDC26
CDC27
CDC2L5
CDC2L6
CDC42
CDC42BPA
CDC42BPB
CDC42BPG
CDC45L
CDC6
CDC7
CDC73
CDCA8
CDH1
CDH20
CDH3
CDK1
CDK10
CDK11A
CDK17
CDK2
CDK4
CDK5
CDK6
CDK7
CDK8
CDK9
CDKL1
CDKL2
CDKL3
CDKL4
CDKL5
CDKN1A
CDKN1B
CDKN1C
CDKN2A
CDKN2B
CDKN2C
CDKN2D
CDON
CDT1
CEBPA
CENPA
CENPE
CEP290
CER1
CERK
CFL2
CFLAR
CHD3
CHD5
CHD8
CHEK1
CHEK2
CHIC2
CHL1
CHRD
CHRM1
CHUK
CIB2
CIC
CIR1
CIT
CITED1
CKS1B
CLDN1
CLIP1
CLK1
CLK2
CLK3
CLK4
CLSPN
CLSTN1
CLTC
CLUAP1
CNKSR1
CNKSR2
CNTN4
CNTN6
COL14A1
COL1A1
COL4A1
COL4A2
COL4A4
COL4A6
COMP
COX7A2L
CREB1
CREB3L2
CREBBP
CRK
CRKL
CRKRS
CRLF2
CSF1
CSF1R
CSF2RA
CSF2RB
CSF3R
CSK
CSMD1
CSMD3
CSNK1A1
CSNK1A1L
CSNK1D
CSNK1E
CSNK1G1
CSNK1G2
CSNK1G3
CSNK2A1
CSNK2A2
CSNK2B
CTBP1
CTBP2
CTNNA1
CTNNA2
CTNNA3
CTNNB1
CTNNBIP1
CUBN
CUL1
CUL2
CXCL12
CXCR4
CXCR7
CXXC4
CYCS
CYLD
CYS1
DAAM1
DAAM2
DAPK1
DAPK2
DAPK3
DARC
DAXX
DBF4
DCC
DCLK1
DCLK2
DCLK3
DCN
DDB2
DDIT3
DDIT4
DDR1
DDR1
DDR2
DDX23
DFFA
DFFB
DGKA
DGKB
DGKD
DGKE
DGKG
DGKH
DGKI
DGKQ
DGKZ
DHH
DIABLO
DIP2C
DKK1
DKK2
DKK3
DKK4
DLK1
DLL1
DLL3
DLL4
DMAP1
DMPK
DNAH11
DNAH5
DNAH9
DNAI1
DNLZ
DOT1L
DPP3
DPP4
DSCAML1
DSTYK
DTX1
DTX2
DTX3
DTX3L
DTX4
DUSP1
DUSP10
DUSP14
DUSP16
DUSP2
DUSP3
DUSP4
DUSP5
DUSP6
DUSP7
DUSP8
DUSP9
DVL1
DVL2
DVL3
DYRK1A
DYRK1B
DYRK2
DYRK3
DYRK4
E2F1
E2F2
E2F3
E2F4
E2F5
E2F6
E2F7
E2F8
E4F1
ECSIT
EDA
EEF2K
EFNB1
EFNB2
EGF
EGFL6
EGFR
EGLN1
EGLN2
EGLN3
EGR1
EHMT1
EHMT2
EI24
EIF2AK1
EIF2AK2
EIF2AK3
EIF2AK4
EIF2B5
EIF3J
EIF4A2
EIF4B
EIF4E
EIF4E1B
EIF4E2
EIF4EBP1
ELF3
ELF4
ELK1
ELK3
ELK4
EML4
ENDOD1
ENDOG
EP300
EPAS1
EPCAM
EPHA1
EPHA10
EPHA2
EPHA3
EPHA4
EPHA5
EPHA6
EPHA7
EPHA8
EPHB1
EPHB2
EPHB3
EPHB4
EPHB6
EPS8
ERBB2
ERBB3
ERBB4
ERC2
ERCC1
ERCC2
ERCC3
ERCC4
ERCC5
ERCC6
ERCC6L
EREG
ERGIC3
ERN1
ERN2
ERO1L
ESCO2
ESPL1
ESR1
ETFA
ETS1
EVL
EWSR1
EXO1
EXOC4
EXOC7
EXOG
EXT1
EXT2
EYA4
EZH1
EZH2
FADD
FAM123B
FAM20C
FANCA
FANCC
FANCD2
FANCE
FANCF
FANCG
FARP1
FARP2
FAS
FASLG
FASN
FASTK
FAT3
FBXL14
FBXW11
FBXW7
FER
FES
FGF1
FGF10
FGF11
FGF12
FGF13
FGF14
FGF16
FGF17
FGF18
FGF19
FGF2
FGF20
FGF21
FGF22
FGF23
FGF3
FGF4
FGF5
FGF6
FGF7
FGF8
FGF9
FGFR1
FGFR2
FGFR3
FGFR4
FGR
FH
FIGF
FKBP1A
FLCN
FLNA
FLNB
FLNC
FLOT1
FLOT2
FLT1
FLT3
FLT3LG
FLT4
FN1
FOS
FOSL1
FOXC1
FOXC2
FOXL2
FOXM1
FOXO1
FOXO3
FOXO4
FRAT1
FRAT2
FRK
FRZB
FST
FTO
FYB
FYN
FZD1
FZD10
FZD2
FZD3
FZD4
FZD5
FZD6
FZD7
FZD8
FZD9
FZR1
GAB1
GABRA6
GADD45A
GADD45B
GADD45G
GAK
GALNS
GAS1
GATA1
GATA2
GATA3
GCK
GDF5
GDF6
GDF7
GDNF
GLI1
GLI2
GLI3
GMNN
GMPS
GNA12
GNAQ
GNAS
GNG12
GPR141
GRAP2
GRB10
GRB2
GRK1
GRK4
GRK5
GRK6
GRK7
GSG2
GSK3A
GSK3B
GSTP1
GSX2
GTSE1
GUCY1A2
GUCY2C
GUCY2D
GUCY2F
GYS1
GYS2
H2AFX
H2AFY2
HABP4
HAPLN1
HAT1
HAUS3
HBEGF
HBXIP
HCK
HDAC1
HDAC10
HDAC11
HDAC2
HDAC3
HDAC4
HDAC5
HDAC6
HDAC7
HDAC8
HDAC9
HES1
HES5
HGF
HHIP
HIF1A
HIF1AN
HIF3A
HIPK1
HIPK2
HIPK3
HIPK4
HIST1H1B
HK1
HK2
HK3
HNF1A
HNF1B
HNRNPH2
HRAS
HSF4
HSP90AA1
HSP90AB1
HSP90B1
HSPA1A
HSPA1B
HSPA1L
HSPA2
HSPA6
HSPA8
HSPB1
HSPB8
HUNK
ICAM1
ICAM2
ICAM3
ICAM4
ICK
ID1
ID2
ID3
ID4
IDH1
IDH2
IDUA
IFNG
IFT172
IFT57
IFT81
IFT88
IGF1
IGF1R
IGF2
IGF2R
IGFBP1
IGFBP2
IGFBP3
IGFBP4
IGFBP5
IHH
IKBKAP
IKBKB
IKBKE
IKBKG
IL12RB1
IL18BP
IL1R1
IL1R2
IL1RAP
IL3RA
IL6
IL6ST
IL8
ILK
INCENP
INHBA
INHBB
INHBC
INHBE
INPP4A
INPP5D
INPP5K
INPPL1
INS
INSR
INSRR
INVS
IP6K1
IP6K2
IP6K3
IPMK
IPPK
IQCB1
IQGAP2
IRAK1
IRAK2
IRAK3
IRAK4
IRF3
IRS1
IRS2
IRS4
ITCH
ITGA2
ITGA2B
ITGA3
ITGA6
ITGAE
ITGAV
ITGB1
ITK
ITPK1
ITPKA
ITPKB
ITPKC
ITPR2
JAG1
JAG2
JAK1
JAK2
JAK3
JARID2
JHDM1D
JMJD1C
JMJD4
JMJD5
JMJD6
JMJD7-PLA2G4B
JMJD8
JUN
JUNB
JUND
JUP
KALRN
KAT2A
KAT2B
KAT5
KCNE1
KDM1A
KDM1B
KDM2A
KDM2B
KDM3A
KDM3B
KDM4A
KDM4B
KDM4C
KDM4D
KDM4DL
KDM5A
KDM5B
KDM5C
KDM5D
KDM6A
KDM6B
KDR
KIAA1468
KIF11
KIF15
KIF1B
KIF2C
KIF3A
KIF3B
KIFAP3
KISS1
KIT
KITLG
KLC3
KLHL4
KLK3
KNTC1
KRAS
KREMEN1
KREMEN2
KRT20
KRT71
KRT73
KRTCAP2
KRTCAP3
KSR1
KSR2
L3MBTL
LAMA1
LAMA2
LAMA3
LAMA4
LAMA5
LAMB1
LAMB2
LAMB3
LAMB4
LAMC1
LAMC2
LAMC3
LATS1
LATS2
LCK
LEF1
LEFTY1
LEFTY2
LFNG
LGR5
LGR6
LIMK1
LIMK2
LMTK2
LMTK3
LNX1
LRDD
LRP2
LRP2BP
LRP5
LRP6
LRRC50
LRRC6
LRRK1
LRRK2
LTBP1
LTK
LYN
LZTS2
MACC1
MAD1L1
MAD2L1
MAD2L1BP
MAD2L2
MAK
MAML1
MAML2
MAML3
MAP2
MAP2K1
MAP2K2
MAP2K3
MAP2K4
MAP2K5
MAP2K6
MAP2K7
MAP3K1
MAP3K10
MAP3K11
MAP3K12
MAP3K13
MAP3K14
MAP3K15
MAP3K2
MAP3K3
MAP3K4
MAP3K5
MAP3K6
MAP3K7
MAP3K7IP1
MAP3K7IP2
MAP3K8
MAP3K9
MAP4K1
MAP4K2
MAP4K3
MAP4K4
MAP4K5
MAPK1
MAPK10
MAPK11
MAPK12
MAPK13
MAPK14
MAPK15
MAPK3
MAPK4
MAPK6
MAPK7
MAPK8
MAPK8IP1
MAPK8IP2
MAPK8IP3
MAPK9
MAPKAPK2
MAPKAPK3
MAPKAPK5
MAPKSP1
MAPRE1
MAPRE3
MAPT
MARK1
MARK2
MARK3
MARK4
MAST1
MAST2
MAST3
MAST4
MASTL
MATK
MAX
MBIP
MCC
MCF2L2
MCL1
MCM2
MCM3
MCM4
MCM5
MCM6
MCM7
MCM8
MDM2
MDM4
MECOM
MED12
MED12L
MEF2C
MELK
MEN1
MERTK
MET
MFSD4
MGMT
MGST1
MINK1
MITF
MKKS
MKNK1
MKNK2
MKRN2
MKS1
MLH1
MLH3
MLKL
MLL
MLL2
MLL3
MLL5
MLST8
MMP1
MMP2
MMP7
MMP9
MOS
MPL
MRAS
MRE11A
MSH2
MSH3
MSH6
MSN
MST1
MST1R
MTAP
MTOR
MUC1
MUSK
MUTYH
MVP
MXD1
MXI1
MYC
MYCBP2
MYCL1
MYCN
MYCNOS
MYD88
MYLK
MYLK2
MYLK3
MYLK4
MYO18B
MYO3A
MYO3B
MYST1
MYST2
MYST3
MYST4
MYT1
NBN
NCK1
NCK2
NCOA4
NCOR1
NCOR2
NCSTN
NDC80
NDP
NDUFV3
NEDD9
NEK1
NEK10
NEK11
NEK2
NEK3
NEK4
NEK5
NEK6
NEK7
NEK8
NEK9
NF1
NF2
NFAT5
NFATC1
NFATC2
NFATC3
NFATC4
NFKB1
NFKB2
NFKBIA
NFKBIE
NGF
NKD1
NKD2
NKX2-1
NKX3-1
NLK
NODAL
NOG
NOS2
NOS3
NOSIP
NOSTRIN
NOTCH1
NOTCH2
NOTCH2NL
NOTCH3
NOTCH4
NPHP1
NPHP3
NPHP4
NPM1
NPR1
NPR2
NR4A1
NRAS
NRBP1
NRBP2
NRG1
NRG2
NRG3
NRG4
NRK
NSD1
NTF3
NTF4
NTHL1
NTRK1
NTRK2
NTRK3
NUAK1
NUAK2
NUF2
NUMA1
NUMB
NUMBL
NUP98
OBSCN
ODC1
OFD1
OGG1
OPRM1
ORC1L
ORC2L
ORC3L
ORC4L
ORC5L
ORC6L
OSR1
OXSR1
P2RX7
PAK1
PAK2
PAK3
PAK4
PAK6
PAK7
PALB2
PAPD5
PARD3
PARD6A
PARK2
PARK7
PARP1
PARP10
PARP11
PARP12
PARP14
PARP15
PARP16
PARP3
PARP8
PARP9
PASK
PAX8
PBK
PBRM1
PCBD1
PCK1
PCK2
PCNA
PCTK1
PCTK3
PDE3A
PDE3B
PDE4D
PDGFA
PDGFB
PDGFRA
PDGFRB
PDGFRL
PDIK1L
PDK1
PDK2
PDK3
PDK4
PDPK1
PERP
PFTK1
PFTK2
PGF
PGPEP1
PHF15
PHF16
PHF17
PHF2
PHF8
PHIP
PHKA1
PHKA2
PHKB
PHKG1
PHKG2
PHLDB2
PHOX2A
PHOX2B
PI4K2A
PI4K2B
PI4KA
PI4KB
PIAS1
PIAS2
PIAS3
PIAS4
PIK3C2A
PIK3C2B
PIK3C2G
PIK3C3
PIK3CA
PIK3CB
PIK3CD
PIK3CG
PIK3R1
PIK3R2
PIK3R3
PIK3R4
PIK3R5
PIK3R6
PIKFYVE
PIM1
PIM2
PIM3
PIN4
PINK1
PIP4K2C
PIP5K1A
PIP5K1B
PIP5K1C
PIP5K2A
PIP5K2B
PIP5KL1
PIPSL
PITX2
PIWIL1
PKD1
PKD2
PKDCC
PKHD1
PKLR
PKMYT1
PKN1
PKN2
PKN3
PKNOX1
PLA2G2A
PLCB1
PLCB2
PLCB3
PLCB4
PLCG1
PLCG2
PLCXD1
PLCXD2
PLCXD3
PLCZ1
PLD1
PLD6
PLK1
PLK2
PLK3
PLK4
PLXNB3
PMAIP1
PML
PMS1
PMS2
PNCK
POLS
PORCN
POU2F1
PPA1
PPA2
PPARD
PPARG
PPARGC1A
PPM1A
PPM1B
PPM1D
PPP1CA
PPP1CB
PPP1CC
PPP1R13B
PPP1R3A
PPP1R3B
PPP1R3C
PPP1R3D
PPP2CA
PPP2CB
PPP2R1A
PPP2R1B
PPP2R5A
PPP2R5B
PPP2R5C
PPP2R5D
PPP2R5E
PPP3CA
PPP3CB
PPP3CC
PPP3R1
PPP3R2
PPP5C
PRCC
PRDM2
PRDM4
PRDM6
PRDM7
PRDM9
PRICKLE1
PRICKLE2
PRKAA1
PRKAA2
PRKAB1
PRKAB2
PRKACA
PRKACB
PRKACG
PRKAG1
PRKAG2
PRKAG3
PRKAR1A
PRKAR1B
PRKAR2A
PRKAR2B
PRKCA
PRKCB
PRKCD
PRKCE
PRKCG
PRKCH
PRKCI
PRKCQ
PRKCZ
PRKD1
PRKD2
PRKD3
PRKDC
PRKG1
PRKG2
PRKX
PRKY
PROC
PRPF4
PRPF4B
PSEN1
PSEN2
PSENEN
PSKH1
PSKH2
PSMC4
PSPH
PTCH1
PTCH2
PTCRA
PTEN
PTGS2
PTK2
PTK2B
PTK6
PTK7
PTN
PTPN1
PTPN11
PTPN13
PTPN14
PTPN3
PTPN5
PTPN6
PTPN7
PTPRA
PTPRD
PTPRF
PTPRG
PTPRJ
PTPRN2
PTPRR
PTPRS
PTPRT
PTPRU
PTTG1
PXK
PXN
PYGB
PYGL
PYGM
PYGO1
PYGO2
RAB23
RAC1
RAC2
RAC3
RAD21
RAD50
RAD51
RAD52
RAD54L
RAD9A
RAD9B
RAET1E
RAET1L
RAF1
RAGE
RALA
RALB
RALBP1
RALGDS
RANBP2
RAP1A
RAP1B
RAP1GAP
RAPGEF1
RAPGEF2
RAPGEF3
RAPGEF4
RARA
RARB
RASA1
RASA2
RASA3
RASGRF1
RASGRF2
RASGRP1
RASGRP2
RASGRP3
RASGRP4
RASSF1
RASSF5
RAVER2
RAX2
RB1
RBBP4
RBBP5
RBBP8
RBL1
RBL2
RBPJ
RBPJL
RBX1
RCHY1
REEP5
REL
RELA
RELB
RET
RFC1
RFC2
RFC3
RFC4
RFC5
RFNG
RFWD2
RFX2
RHEB
RHO
RHOA
RHOC
RHOQ
RICTOR
RIOK1
RIOK2
RIOK3
RIPK1
RIPK2
RIPK3
RIPK4
RMI1
RNASEL
RNF213
RNF220
ROCK1
ROCK2
ROR1
ROR2
ROS1
RP11-330H6.5
RP11-481A12.5
RP5-862P8.2
RPA1
RPA2
RPA3
RPA4
RPGR
RPGRIP1
RPGRIP1L
RPRM
RPS6
RPS6KA1
RPS6KA2
RPS6KA3
RPS6KA4
RPS6KA5
RPS6KA6
RPS6KB1
RPS6KB2
RPS6KC1
RPS6KL1
RPTOR
RRAS
RRAS2
RRM1
RRM2
RRM2B
RSPO1
RUNX1
RUNX1T1
RUVBL1
RXRA
RXRB
RXRG
RYK
SBK1
SBK2
SCEL
SCYL1
SCYL2
SCYL3
SDCCAG1
SDHB
SDHD
SEC31A
SENP2
SEPT9
SERPINB5
SERPINE1
SESN1
SESN2
SESN3
SETD1A
SETD1B
SETD2
SETD3
SETD4
SETD5
SETD6
SETD7
SETD8
SETDB1
SETDB2
SETMAR
SFN
SFRP1
SFRP2
SFRP4
SFRP5
SFRS6
SGCB
SGK1
SGK2
SGK3
SGOL1
SGOL2
SH2B2
SH2D2A
SH2D7
SHC1
SHC2
SHC3
SHC4
SHFM1
SHH
SHISA5
SHOX
SIAH1
SIK1
SIK2
SIK3
SIN3A
SIN3B
SIX4
SKP1
SKP2
SLC26A1
SLC29A1
SLC2A1
SLC2A4
SLK
SMAD1
SMAD2
SMAD3
SMAD4
SMAD5
SMAD6
SMAD7
SMAD9
SMARCA4
SMARCB1
SMARCD1
SMARCE1
SMC1A
SMC1B
SMC3
SMG1
SMO
SMURF1
SMURF2
SMYD1
SMYD2
SMYD3
SMYD4
SMYD5
SNAI1
SNAI2
SNRK
SNTB1
SNW1
SNX25
SNX4
SOCS1
SOCS2
SOCS3
SOCS4
SORBS1
SOS1
SOS2
SOST
SOX17
SP1
SPAG5
SPC24
SPC25
SPEG
SPHK1
SPHK2
SPI1
SPINK1
SPINK2
SPINK4
SPINK5
SPINK6
SPINK7
SPINK8
SPINK9
SPRED1
SPTBN2
SRC
SREBF1
SRF
SRM
SRMS
SRPK1
SRPK2
SRPK3
SSBP1
SSBP2
SSH1
SSH2
SSSCA1
SSTR1
SSTR2
SSTR3
SSTR4
SSTR5
ST13
STAG1
STAG2
STAM
STAT1
STAT3
STAT5A
STAT5B
STAT6
STEAP3
STK10
STK11
STK16
STK17A
STK17B
STK19
STK24
STK25
STK3
STK31
STK32A
STK32B
STK32C
STK33
STK35
STK36
STK38
STK38L
STK39
STK4
STK40
STMN1
STOML3
STRADA
STRADB
STYK1
SUFU
SUV39H1
SUV39H2
SUV420H1
SUV420H2
SYK
SYMPK
TAF1
TAF1L
TAOK1
TAOK2
TAOK3
TBCK
TBK1
TBL1X
TBL1XR1
TBL1Y
TBX22
TBX3
TCEB1
TCEB2
TCEB3
TCF3
TCF4
TCF7
TCF7L1
TCF7L2
TEC
TECTA
TEK
TESK1
TESK2
TEX14
TFDP1
TFDP2
TFE3
TFG
TGFA
TGFB1
TGFB2
TGFB3
TGFBR1
TGFBR2
TGM3
THBS1
THBS2
THBS3
THBS4
TICAM1
TIE1
TIPARP
TIRAP
TLE1
TLK1
TLK2
TLL1
TLR1
TLR2
TLR3
TLR4
TLR5
TLR9
TMEM67
TNF
TNFAIP3
TNFRSF10A
TNFRSF10B
TNFRSF10C
TNFRSF10D
TNFRSF1A
TNFRSF1B
TNFRSF8
TNFSF10
TNFSF12
TNIK
TNK1
TNK2
TNKS
TNKS2
TNNI3K
TOE1
TOP1
TOP2A
TOP2B
TOP3B
TOPBP1
TOPORS
TP53
TP53AIP1
TP53BP1
TP53BP2
TP53I3
TP53RK
TP63
TP73
TPM3
TPR
TPTE2P1
TPX2
TRADD
TRAF1
TRAF2
TRAF3
TRAF3IP2
TRAF4
TRAF5
TRAF6
TRIB1
TRIB2
TRIB3
TRIM24
TRIM28
TRIM33
TRIM77
TRIO
TRIP10
TRPM6
TRPM7
TRRAP
TSC1
TSC2
TSHR
TSPAN8
TSPYL2
TSPYL5
TSSK1B
TSSK2
TSSK3
TSSK4
TSSK6
TTBK1
TTBK2
TTC8
TTK
TTLL3
TTN
TWF1
TWIST1
TXK
TYK2
TYMS
TYRO3
UBE2B
UBE2C
UBR5
UCK2
UHMK1
UHRF2
ULK1
ULK2
ULK3
ULK4
UMPS
UPF1
UQCRC2
USP17L2
USP24
USP28
USP33
USP39
USP9X
UTY
VANGL1
VANGL2
VAV2
VAV3
VBP1
VEGFA
VEGFB
VEGFC
VHL
VHLL
VPS16
VRK1
VRK2
VRK3
WASF2
WASL
WDR75
WEE1
WEE2
WHSC1
WHSC1L1
WIF1
WISP1
WIT1
WNK1
WNK2
WNK3
WNK4
WNT1
WNT10A
WNT10B
WNT11
WNT16
WNT2
WNT2B
WNT3
WNT3A
WNT4
WNT5A
WNT5B
WNT6
WNT7A
WNT7B
WNT8A
WNT8B
WNT9A
WNT9B
WRN
WT1
WTAP
XIAP
XPA
XPC
XPNPEP3
XPO1
XRCC1
XRCC3
YES1
YME1L1
YSK4
ZAP70
ZBTB16
ZBTB17
ZEB2
ZFYVE16
ZFYVE9
ZIC2
ZMAT3
ZNF217
ZNF668
ZNF703
ZYX
