# Supplementary material for: Next generation sequencing of triple negative breast cancer to find predictors for chemotherapy response
Source: Breast Cancer Res. 2015 Oct 3;17:134. doi: 10.1186/s13058-015-0642-8 (PMC4592753; doi:10.1186/s13058-015-0642-8)
Supplement: Additional file 3: Table S2. — Overview of sequencing statistics. (XLSX 48 kb) [file 13058_2015_642_MOESM3_ESM.xlsx]

## Sheet: Sequencing stats
LIBRARY	TOTALREADS	TOTAL_MAPPED	%_mapped	%_UNIQUE_MAPPED	%_INTARGET	AVG_COVERAGE	MED_COVERAGE	PC_COV>=1
008N	71351841	60415879	84.67	79.09	57.24	286.14	200	95.04
008T	24231780	20727869	85.54	79.7	66.2	88.61	60	92.22
012N	36988992	33346190	90.15	84.1	66.68	143.6	84	91.97
012T	40527216	35763670	88.25	82.7	68.4	158	117	93.12
058N	37611917	33145407	88.12	82.59	68.76	147.2	96	92.7
058T	37008806	31339162	84.68	79.71	59.13	153.75	110	94.74
099N	43336143	36818909	84.96	79.2	60.79	185.97	134	94.9
099T	64239464	54241287	84.44	78.86	54.8	246.17	183	95.1
161N	48622120	40836108	83.99	78.51	62.59	212.52	149	94.82
161T	43867561	37739862	86.03	80.81	59.75	186.81	145	94.72
168N	28346546	25769506	90.91	85.15	55.54	122.32	91	92.45
168T	36133394	31613784	87.49	81.66	55.66	150.4	108	94.63
2005N	34032167	30285674	88.99	83.18	67.92	132.86	89	91.35
2005T	44759735	39663308	88.61	83.37	71.62	183.48	118	92.46
2034N	56290675	49726737	88.34	82.51	67.28	215.93	145	92.15
2034T	73030864	64549789	88.39	82.97	65.5	272.99	170	92.54
2046N	46356669	40668449	87.73	81.91	69.36	182.15	134	94.62
2046T	44502414	39398861	88.53	83.11	68.83	175.15	130	94.37
2080N	56150358	47548105	84.68	79.12	56.67	223.15	161	94.97
2080T	44063730	37770474	85.72	80.19	55.48	173.68	130	94.94
2123N	36930117	30508199	82.61	76.67	52.09	135.63	107	93.78
2123T	46242772	38076051	82.34	75.86	55.26	179.62	116	94.56
2124N	47913584	41969462	87.59	82.12	70.85	192.03	104	92.58
2124T	69774194	61613445	88.3	82.72	68.75	273.59	179	94.54
2131N	28818313	24211632	84.01	78.94	54.81	113.43	87	92.83
2131T	51526711	43191173	83.82	78.41	53.18	196.31	139	94.45
2134N	35735498	31071983	86.95	81.32	60.42	160.41	103	94.47
2134T	42565656	36441994	85.61	80.39	61.25	190.72	125	94.86
2142N	32991884	27722513	84.03	78.14	54.11	128.19	96	93.47
2142T	35757768	29668323	82.97	77.71	59.26	150.19	101	94.22
2156N	58688746	52424808	89.33	83.71	50.43	225.64	170	94.16
2156T	25074051	22347946	89.13	83.97	62.01	118.45	75	91.23
2171N	44670794	39707270	88.89	83.31	70.04	179.55	121	92.28
2171T	33511267	30300990	90.42	85.37	69.57	136.14	100	92.45
2188N	46932683	39888844	84.99	79.77	62.04	204.91	129	94.74
2188T	53150196	45337857	85.3	79.78	54.88	206.6	141	93.9
2189N	41597209	36561378	87.89	82.05	67.52	159.42	73	89.1
2189T	36302484	32355735	89.13	83.87	68.35	142.84	109	94.91
2203N	41473607	37165073	89.61	83.92	68.59	164.58	83	92.14
2203T	62614033	56387232	90.06	85.17	66.63	242.67	144	93.78
2217N	64595166	56863106	88.03	82.71	68.18	249.87	166	94.66
2217T	44012997	39160171	88.97	83.91	68.61	173.52	109	94.08
2254N	31490310	26681194	84.73	79.61	55.99	127.65	96	92.99
2254T	29013064	26391658	90.96	85.49	54.08	121.99	81	92.86
2271N	53015298	47221672	89.07	83.47	62.52	190.49	122	95.06
2271T	12243669	10640245	86.9	81.23	67.2	46.18	36	94.3
2312N	49206856	41221963	83.77	78.36	50.92	179.23	135	93.9
2312T	50317944	42652066	84.77	79.8	58.96	208.07	126	95.01
2382N	52990650	45497338	85.86	79.81	52.91	205.49	155	94.97
2382T	48087316	41910171	87.15	81.59	49.55	177.44	81	93.09
2401N	47947498	41244381	86.02	80.78	54.91	187.76	136	93.17
2401T	55804020	48328649	86.6	81.3	52.89	218.31	159	94.72
2420N	57412740	49598303	86.39	80.53	49.7	210.6	165	94.56
2420T	47267877	40981812	86.7	81.24	52.78	184.86	142	94.55
2425N	75386604	64954353	86.16	80.13	50.04	277.37	226	95.51
2425T	53953269	46557922	86.29	80.62	52.2	207.53	160	94.83
2442N	38115571	33899883	88.94	83.28	60.48	175.11	131	94.12
2442T	75587289	66697010	88.24	82.49	47.06	268.2	192	94.62
2444N	28607564	25770333	90.08	84.6	56.81	125.14	88	92.48
2444T	38762966	35240567	90.91	85.02	49.8	150.02	111	93.49
2448N	61171731	52903761	86.48	80.28	47.13	212.94	165	94.78
2448T	43090394	37022984	85.92	80.35	49.25	155.82	107	95.03
2452N	47109122	41936023	89.02	83.4	54.24	194.35	145	93.95
2452T	44688377	39554785	88.51	83.05	50.5	170.71	109	93.34
2472N	78189844	66462653	85	79.32	48.64	268	198	94.3
2472T	58238531	49754599	85.43	80.47	59.3	245.1	164	93.74
2473N	55213959	48216335	87.33	81.65	51.86	213.46	164	94.33
2473T	53478650	46500577	86.95	81.28	53.62	212.76	159	94.78
2483N	36086631	33254922	92.15	86.38	50.7	144.11	107	92.71
2483T	39964449	35538775	88.93	83.63	47.83	145.29	97	92.41
2485N	45637686	40041293	87.74	81.85	49.57	169.62	129	94.05
2485T	60564099	53212290	87.86	82.22	49.37	224.55	153	94.03
2492N	50788741	43645733	85.94	80.05	54.09	201.62	144	95.42
2492T	40581026	34834481	85.84	80.27	54.05	160.93	119	95.9
2498N	52414996	45693864	87.18	81.48	49.9	194.75	156	94.44
2498T	44749375	38407849	85.83	80.18	55.33	181.65	131	95.39
2512N	50614079	44412294	87.75	81.81	47.2	178.92	120	92.07
2512T	61028607	53571739	87.78	81.99	47.69	218.32	130	92.47
2514N	26963629	23590194	87.49	81.85	58.49	117.94	76	90.93
2514T	58332665	51651132	88.55	82.96	48.69	214.9	134	92.62
2529N	38087449	34834151	91.46	85.52	70.11	157.65	109	93.64
2529T	26086430	23449284	89.89	84.27	70.29	106.45	77	93.6
2538N	46962209	40737412	86.75	80.72	52.77	183.67	123	92.87
2538T	53441001	46908505	87.78	82.37	53.19	213.21	131	93.53
2561N	56534884	49095263	86.84	81.01	48.42	203.13	158	94.45
2561T	40596838	35167239	86.63	80.91	55.48	166.75	118	93.34
2574N	47137096	41218939	87.44	81.55	52.58	185.13	128	93.03
2574T	19988668	18105651	90.58	85.08	61.22	94.75	62	91.23
2585N	34215512	30488079	89.11	83.39	60.53	157.65	104	92.29
2585T	49126291	43114583	87.76	82.33	52.59	193.7	125	93.02
2586N	38946324	34167865	87.73	82.19	59.5	173.72	106	91.41
2586T	70300417	61710275	87.78	82.38	51.9	273.66	164	93.36
2604N	49716891	43927994	88.36	82.42	51.1	191.82	152	94.66
2604T	34140333	28965407	84.84	79.78	57.76	143.01	109	94.01
2622N	31682646	26127909	82.47	77.02	55.48	123.84	90	92.79
2622T	73134761	65857600	90.05	84.35	51.25	282.07	216	94.8
2644N	61182103	55224493	90.26	84.54	53.01	245.01	191	94.52
2644T	30486673	27570166	90.43	85.53	59.32	136.59	70	94.58
2673N	59007504	53380002	90.46	84.81	53.72	239.99	186	94.45
2673T	36369587	31796727	87.43	81.74	55.11	145.69	101	96.54
2701N	56199248	50961559	90.68	84.78	54.2	231.43	174	94.03
2701T	39439465	35462388	89.92	83.7	56.01	166.24	130	95.76
2786N	57553432	52413748	91.07	85.15	53.53	235.03	174	93.92
2786T	40020061	35593096	88.94	83.24	56.78	168.54	102	96.18
2810N	60967616	54853245	89.97	84.18	53.96	247.6	199	94.99
2810T	35300443	32319281	91.55	85.72	57.25	154.95	129	95.02
2815N	53194682	48039991	90.31	84.41	55.55	223.52	176	94.82
2815T	32832250	29318831	89.3	83.34	56.54	138.17	103	96.38
2835N	50843544	43862704	86.27	80.75	53.42	200.07	159	94.55
2835T	48607664	41630500	85.65	80.55	59.61	205.48	137	94.84
2839N	14860291	12603410	84.81	79.35	59.37	63.96	44	89.33
2839T	46354384	39052700	84.25	78.42	52.81	176.13	133	94.61
average (range)	46.247.910 (12.243.669 - 78.189.844)	40.428.563 (10.640.245 - 66.697.010)	87 (82-92)	82 (76-86)	57 (47-72)	183 ( 46-286)	128 (36-226)	94 (89-97)
average tumor (range)	45.427.665 (12.243.669 - 75.587.289)	39.711.051 (10.640.245 - 66.697.010)	87 (82-92)	82 (76-86)	58 (47-72)	180 (46-282)	123 (36-216)	94 (91-97)
average normal (range)	46.609.784 (14.860.291 - 78.189.844)	40.807.684 (12.603.410 - 66.462.653)	88 (82-92)	82 (77-86)	57 (47-71)	184( 64-277)	132 (44-226)	94 (89-96)
