# Supplementary material for: Next generation sequencing of triple negative breast cancer to find predictors for chemotherapy response
Source: Breast Cancer Res. 2015 Oct 3;17:134. doi: 10.1186/s13058-015-0642-8 (PMC4592753; doi:10.1186/s13058-015-0642-8)
Supplement: Additional file 7: Table S6. — Specific mutations within affected pathways. This file shows all pathways with KEGG IDs, and mutations affecting the different pathways. (XLSX 10 kb) [file 13058_2015_642_MOESM7_ESM.xlsx]

## Sheet: Mutated genes in pathways
hsa04010	MAPK signaling pathway	MAP4K1	FGF12	FGFR3	FGFR4	FLNA	FLNB	FLNC	RASGRP3	HSPA8	IKBKB	MEF2C	MAP3K1	NF1	PAK2	TAOK3	PDGFB	MAP2K7	RASGRF1	RPS6KA3	SOS2	TP53	DUSP16	MAP3K6	MAPKAPK2	TAOK2	MAP4K4	CDC25B	CDC42
hsa04012	ErbB signaling pathway	ERBB2	EREG	AREG	PAK2	PIK3CA	PIK3CB	PLCG1	MAP2K7	PAK7	SOS2
hsa04150	mTOR signaling pathway	PIK3CA	PIK3CB	RPTOR	RPS6KA3	VEGFB
hsa04210	Apoptosis	APAF1	IKBKB	IRAK1	IRAK2	MYD88	ATM	PIK3CA	PIK3CB	PRKAR1B	TP53	RIPK1
hsa04370	VEGF signaling pathway	NFAT5	KDR	NFATC1	PIK3CA	PIK3CB	PLCG1	MAPKAPK2	CDC42
hsa04510	Focal adhesion	LAMC3	ERBB2	FLNA	FLNB	FLNC	FN1	LAMA1	RAPGEF1	KDR	LAMA4	LAMB1	PAK2	PDGFB	PIK3CA	PIK3CB	PPP1CB	PAK7	PTEN	RASGRF1	ROCK1	SOS2	THBS3	VEGFB	ROCK2	CDC42
hsa04530	Tight junction	CTNNA2	PRKCH	ASH1L	PRKCQ	PRKCZ	PTEN	CDC42
hsa04630	Jak-STAT signaling pathway	PIK3CA	PIK3CB	SOS2
hsa04144	Endocytosis	FGFR3	FGFR4	HSPA8	KDR	PRKCZ	CDC42
hsa04310	Wnt signaling pathway	NFAT5	CTBP2	PRICKLE2	NFATC1	PLCB2	PPP2R5C	SENP2	ROCK1	TP53	WNT3	NKD2	ROCK2
hsa03420	Nucleotide excision repair	DDB2	ERCC4	RPA4
hsa04120	Ubiquitin mediated proteolysis	DDB2	MAP3K1	FBXW7	SKP2	BRCA1
hsa04110	Cell cycle	STAG2	E2F3	ATM	ATR	SKP2	TP53	CDC45	ESPL1	CDC25B
hsa04114	Oocyte meiosis	CALML5	PPP1CB	PPP2R5C	RPS6KA3	ESPL1
hsa04350	TGF-beta signaling pathway	SMAD1	ROCK1	BMPR2	THBS3	GDF5	ROCK2
hsa04810	Regulation of actin cytoskeleton	FGF12	FGFR3	FGFR4	FN1	INSRR	PAK2	PDGFB	PIK3CA	PIK3CB	PPP1CB	PAK7	ROCK1	SOS2	PIP4K2C	ROCK2	CDC42
hsa00310	Lysine degradation	SETD1B	SETD8	ASH1L	DOT1L
hsa04520	Adherens junction	CTNNA2	ERBB2	CDC42
hsa04115	p53 signaling pathway	DDB2	APAF1	MDM4	ATM	ATR	PTEN	TP53	TP73
hsa04512	ECM-receptor interaction	LAMC3	FN1	LAMA1	LAMA4	LAMB1	THBS3
hsa04060	Cytokine-cytokine receptor interaction	KDR	PDGFB	BMPR2	VEGFB	GDF5
hsa04540	Gap junction	PDGFB	PLCB2	SOS2
hsa04070	Phosphatidylinositol signaling system	INPPL1	CALML5	PIK3C2B	PIK3CA	PIK3CB	PLCB2	PLCG1	PTEN	PIP4K2C	DGKZ	DGKI
hsa00562	Inositol phosphate metabolism	INPPL1	PIK3C2B	PIK3CA	PIK3CB	PLCB2	PLCG1	PTEN	PIP4K2C
hsa04330	Notch signaling pathway	CTBP2	JAG1	RBPJ	RFNG
hsa04020	Calcium signaling pathway	ERBB2	NOS2	CALML5	PHKA1	PLCB2	PLCG1
hsa04340	Hedgehog signaling pathway	GLI2	GLI3	LRP2	WNT3
